# Supplementary material for: Deep learning for atrial electrogram estimation: toward non-invasive arrhythmia mapping using variational autoencoders
Source: Front Physiol. 2026 Jan 12;16:1720244. doi: 10.3389/fphys.2025.1720244 (PMC12832759; doi:10.3389/fphys.2025.1720244)
Supplement: Supplementary file 1 [file DataSheet1.zip]

Archive with 70 entries (69 files):
- EGMs_sample/
- __MACOSX/._EGMs_sample
- EGMs_sample/63.png
- EGMs_sample/62.png
- EGMs_sample/60.png
- EGMs_sample/48.png
- EGMs_sample/49.png
- EGMs_sample/61.png
- EGMs_sample/59.png
- EGMs_sample/65.png
- EGMs_sample/64.png
- EGMs_sample/58.png
- EGMs_sample/8.png
- EGMs_sample/66.png
- EGMs_sample/67.png
- EGMs_sample/9.png
- EGMs_sample/14.png
- EGMs_sample/28.png
- EGMs_sample/29.png
- EGMs_sample/15.png
- EGMs_sample/17.png
- EGMs_sample/16.png
- EGMs_sample/12.png
- EGMs_sample/13.png
- EGMs_sample/39.png
- EGMs_sample/11.png
- EGMs_sample/10.png
- EGMs_sample/38.png
- EGMs_sample/35.png
- EGMs_sample/21.png
- EGMs_sample/20.png
- EGMs_sample/34.png
- EGMs_sample/22.png
- EGMs_sample/36.png
- EGMs_sample/37.png
- EGMs_sample/23.png
- EGMs_sample/27.png
- EGMs_sample/33.png
- EGMs_sample/32.png
- EGMs_sample/26.png
- EGMs_sample/18.png
- EGMs_sample/30.png
- EGMs_sample/24.png
- EGMs_sample/25.png
- EGMs_sample/31.png
- EGMs_sample/19.png
- EGMs_sample/4.png
- EGMs_sample/56.png
- EGMs_sample/42.png
- EGMs_sample/43.png
- EGMs_sample/5.png
- EGMs_sample/57.png
- EGMs_sample/41.png
- EGMs_sample/55.png
- EGMs_sample/7.png
- EGMs_sample/54.png
- EGMs_sample/6.png
- EGMs_sample/40.png
- EGMs_sample/44.png
- EGMs_sample/2.png
- EGMs_sample/50.png
- EGMs_sample/3.png
- EGMs_sample/51.png
- EGMs_sample/45.png
- EGMs_sample/53.png
- EGMs_sample/1.png
- EGMs_sample/47.png
- EGMs_sample/46.png
- EGMs_sample/52.png
- EGMs_sample/0.png
